# Supplementary material for: Metabolic classification suggests the GLUT1/ALDOB/G6PD axis as a therapeutic target in chemotherapy-resistant pancreatic cancer
Source: Cell Rep Med. 2023 Aug 18;4(9):101162. doi: 10.1016/j.xcrm.2023.101162 (PMC10518604; doi:10.1016/j.xcrm.2023.101162)
Supplement: Table S1. Clinicopathologic variables of 28 patient-derived PDAC organoids, related to Figure 1 [file mmc2.xlsx]

## Sheet: Sheet 1
Table S1. Clinicopathologic variables of 28 patient-derived PDAC organoids. Related to Figure 1.
Sample ID	Diagnosis Age	Gender	Informed Consent Verified	Sample Type	Neoadjuvant Therapy Prior To Resection	Tumor Location	Tumor Type	Tumor Type Detailed	Histologic Differentiation Grade	American Joint Committee on Cancer Stage	American Joint Committee on Cancer Tumor Stage	American Joint Committee on Cancer Lymph Node Stage	American Joint Committee on Cancer Metastasis Stage
DAC-1	66	Female	Yes	Primary	No	Head	Pancreatic Cancer	Pancreatic Adenocarcinoma	2 - Moderately differentiated	IB	T2	N0	M0
DAC-2	53	Male	Yes	Primary	No	Body	Pancreatic Cancer	Pancreatic Adenocarcinoma	2 - Moderately differentiated	IB	T2	N0	M0
DAC-3	67	Male	Yes	Primary	No	Head	Pancreatic Cancer	Pancreatic Adenocarcinoma	2 - Moderately differentiated	IIB	T2	N1	M0
DAC-4	64	Male	Yes	Primary	No	Body	Pancreatic Cancer	Pancreatic Adenocarcinoma	3 - Poorly differentiated	IIB	T3	N1	M0
DAC-5	65	Female	Yes	Primary	No	Head	Pancreatic Cancer	Pancreatic Adenocarcinoma	2 - Moderately differentiated	IIB	T2	N1	M0
DAC-6	68	Male	Yes	Primary	No	Head	Pancreatic Cancer	Pancreatic Adenocarcinoma	2 - Moderately differentiated	IIB	T2	N1	M0
DAC-7	59	Female	Yes	Primary	No	Tail	Pancreatic Cancer	Pancreatic Adenocarcinoma	3 - Poorly differentiated	IIB	T2	N1	M0
DAC-8	62	Female	Yes	Primary	No	Head	Pancreatic Cancer	Pancreatic Adenocarcinoma	2 - Moderately differentiated	IB	T2	N0	M0
DAC-9	66	Female	Yes	Primary	No	Head	Pancreatic Cancer	Pancreatic Adenocarcinoma	2 - Moderately differentiated	IIB	T2	N1	M0
DAC-13	66	Female	Yes	Primary	No	Head	Pancreatic Cancer	Pancreatic Adenocarcinoma	2 - Moderately differentiated	IA	T1	N0	M0
DAC-18	60	Male	Yes	Primary	No	Tail	Pancreatic Cancer	Pancreatic Adenocarcinoma	2 - Moderately differentiated	III	T3	N2	M0
DAC-20	60	Female	Yes	Primary	No	Head	Pancreatic Cancer	Pancreatic Adenocarcinoma	2 - Moderately differentiated	IIB	T2	N1	M0
DAC-21	47	Male	Yes	Primary	No	Body	Pancreatic Cancer	Pancreatic Adenocarcinoma	2 - Moderately differentiated	IIB	T3	N1	M0
DAC-22	72	Male	Yes	Primary	No	Body	Pancreatic Cancer	Pancreatic Adenocarcinoma	3 - Poorly differentiated	III	T3	N2	M0
DAC-23	50	Male	Yes	Primary	No	Head	Pancreatic Cancer	Pancreatic Adenocarcinoma	3 - Poorly differentiated	III	T2	N2	M0
DAC-24	47	Male	Yes	Primary	No	Head	Pancreatic Cancer	Pancreatic Adenocarcinoma	2 - Moderately differentiated	IIB	T1	N1	M0
DAC-25	67	Female	Yes	Primary	No	Head	Pancreatic Cancer	Pancreatic Adenocarcinoma	2 - Moderately differentiated	IB	T2	N0	M0
DAC-26	40	Male	Yes	Primary	No	Head	Pancreatic Cancer	Pancreatic Adenocarcinoma	2 - Moderately differentiated	III	T1	N2	M0
DAC-27	69	Male	Yes	Primary	No	Head	Pancreatic Cancer	Pancreatic Adenocarcinoma	2 - Moderately differentiated	III	T1	N2	M0
DAC-28	76	Male	Yes	Primary	No	Head	Pancreatic Cancer	Pancreatic Adenocarcinoma	2 - Moderately differentiated	IIB	T2	N1	M0
DAC-29	67	Male	Yes	Primary	No	Body	Pancreatic Cancer	Pancreatic Adenocarcinoma	3 - Poorly differentiated	IIA	T3	N0	M0
DAC-32	69	Female	Yes	Primary	No	Body	Pancreatic Cancer	Pancreatic Adenocarcinoma	2 - Moderately differentiated	III	T2	N2	M0
DAC-33	61	Female	Yes	Primary	No	Head	Pancreatic Cancer	Pancreatic Adenocarcinoma	2 - Moderately differentiated	III	T2	N2	M0
DAC-34	64	Male	Yes	Primary	No	Body	Pancreatic Cancer	Pancreatic Adenocarcinoma	3 - Poorly differentiated	IB	T2	N0	M0
DAC-35	66	Male	Yes	Primary	No	Head	Pancreatic Cancer	Pancreatic Adenocarcinoma	2 - Moderately differentiated	IIB	T2	N1	M0
DAC-36	62	Female	Yes	Metastasis	Yes	Head	Pancreatic Cancer	Pancreatic Adenocarcinoma	NA	IV	NA	NA	M1
DAC-38	67	Male	Yes	Metastasis	No	Head	Pancreatic Cancer	Pancreatic Adenocarcinoma	NA	IV	NA	NA	M1
DAC-42	79	Male	Yes	Primary	No	Head	Pancreatic Cancer	Pancreatic Adenocarcinoma	3 - Poorly differentiated	IB	T2	N0	M0
