# Supplementary material for: Metabolic classification suggests the GLUT1/ALDOB/G6PD axis as a therapeutic target in chemotherapy-resistant pancreatic cancer
Source: Cell Rep Med. 2023 Aug 18;4(9):101162. doi: 10.1016/j.xcrm.2023.101162 (PMC10518604; doi:10.1016/j.xcrm.2023.101162)
Supplement: Table S2. Differential metabolites of the two metabolic subtypes, related to Figure 1 [file mmc3.xlsx]

## Sheet: Sheet1
Table S2. Differential metabolites of the two metabolic subtypes. Related to Figure 1.
Index	Foldchange	P.value	Compounds	Type
MEDN005	1.45053	0.0194862	L-Threonine	metabolomics
MEDN006	1.92808	0.000178462	L-Tyrosine	metabolomics
MEDN007	2.25016	0.000843915	L-Arginine	metabolomics
MEDN011	1.69614	0.0222371	L-Glutamic Acid	metabolomics
MEDN012	1.84396	0.0010314	L-Histidine	metabolomics
MEDN013	2.23009	3.58e-06	L-Isoleucine	metabolomics
MEDN014	2.14703	7.42e-06	L-Leucine	metabolomics
MEDN015	2.24388	1.04e-05	L-Phenylalanine	metabolomics
MEDN018	1.34206	0.0325026	L-Serine	metabolomics
MEDN019	2.97424	0.000139575	L-Tryptophan	metabolomics
MEDN039	2.1234	0.001255	Glutathione Reducedform	metabolomics
MEDN042	1.64396	0.00263206	L-Asparagine Anhydrous	metabolomics
MEDN046	2.36459	0.00963545	L-Glutamine	metabolomics
MEDN047	1.68058	0.0128871	L-Homocitrulline	metabolomics
MEDN054	6.38485	0.000359381	N-Acetylcysteine	metabolomics
MEDN056	2.67732	0.00616406	N-Acetyl-L-Leucine	metabolomics
MEDN058	1.92574	0.00372035	N-Acetylneuraminic Acid	metabolomics
MEDN061	1.69929	0.00711278	N-Phenylacetylglycine	metabolomics
MEDN068	2.34456	3.64e-05	S-(5-Adenosy)-L-Homocysteine	metabolomics
MEDN072	2.00641	8.35e-05	Trans-4-Hydroxy-L-Proline	metabolomics
MEDN113	2.21071	0.0325026	Glycochenodeoxycholic Acid	metabolomics
MEDN132	1.7022	0.00372035	Biotin	metabolomics
MEDN140	1.78452	0.0111605	2,6-Dihydroxypurine	metabolomics
MEDN143	1.97574	0.00372035	3'-Aenylic Acid	metabolomics
MEDN145	1.87082	0.0287176	5'-Deoxy-5'-(Methylthio) Adenosine	metabolomics
MEDN153	1.89035	0.0170275	Adenosine 5'-Monophosphate	metabolomics
MEDN156	1.20627	0.0194862	Cytidine-5-Monophosphate	metabolomics
MEDN165	2.61585	0.00183285	Inosine 5'-Monophosphate	metabolomics
MEDN198	5.52125	0.00259028	Citric Acid	metabolomics
MEDN201	2.3735	0.0145738	Succinic Acid	metabolomics
MEDN209	2.03886	0.000108327	Tryptamine	metabolomics
MEDN237	2.25	0.00151984	D-Glucoronic Acid	metabolomics
MEDN250	2.28961	1.99e-05	Riboflavin	metabolomics
MEDN278	1.77336	0.00220078	2,6-Diaminooimelic Acid	metabolomics
MEDN299	3.39029	0.00134755	Adipic Acid	metabolomics
MEDN304	2.31289	1.04e-05	Cinnamic Acid	metabolomics
MEDN317	1.84731	0.00220078	Hippuric Acid	metabolomics
MEDN325	2.54655	0.0010314	L-Lactic Acid	metabolomics
MEDN327	1.33109	0.0170275	L-Dihydroorotic Acid	metabolomics
MEDN328	1.41097	0.00829188	L-Homoserine	metabolomics
MEDN335	2.07003	0.0194862	Methylmalonic Acid	metabolomics
MEDN336	2.67486	0.000186667	N'-Formylkynurenine	metabolomics
MEDN338	4.57267	0.000531426	Phenyllactate (Pla)	metabolomics
MEDN381	1.22157	0.0148353	Hexadecanoic Acid (C16:0)	metabolomics
MEDN383	1.27109	0.0222371	Linoleic Acid (C18:2N6C)	metabolomics
MEDN390	2.50285	0.00220078	EPA [5Z,8Z,11Z,14Z,17Z-eicosapentaenoic acid]	metabolomics
MEDN419	1.69649	0.00963545	Uridine 5-Monophosphate	metabolomics
MEDN439	1.60557	0.0179066	N-Acetylthreonine	metabolomics
MEDN452	1.97294	0.00439798	2'-Deoxycytidine-5'-Monophosphate	metabolomics
MEDN478	2.21124	0.0146143	Aminomalonic Acid	metabolomics
MEDN485	1.26606	0.0463939	D-Fructose-1,6-Biphosphate-Trisodium Salt	metabolomics
MEDN494	1.48303	0.0366902	8,15-Dihete	metabolomics
MEDN498	1.7641	0.0222371	Ribulose-5-Phosphate	metabolomics
MEDN499	1.94383	0.0366902	Argininosuccinic acid	metabolomics
MEDN506	1.85174	0.0287176	N-Acetylglucosamine 1-Phosphate	metabolomics
MEDN533	1.90181	0.0170275	Xanthosine	metabolomics
MEDN537	1.93605	0.00518058	ADP-ribose	metabolomics
MEDN538	2.3506	0.00531435	UDP-glucose	metabolomics
MEDN569	1.82905	0.000448372	DL-o-Tyrosine	metabolomics
MEDN579	2.85063	0.000843915	N-lactoyl-phenylalanine	metabolomics
MEDN602	2.03168	0.00829188	deoxyguanosine 5'-monophosphate (dGMP)	metabolomics
MEDN656	2.0273	0.000178462	Indoleacetaldehyde	metabolomics
MEDN657	1.44378	0.0170275	D-Xylulose 5-phosphate	metabolomics
MEDN659	1.56936	0.00829188	Pyrophosphate	metabolomics
MEDN673	1.28692	0.00829188	Isopropyl myristate	metabolomics
MEDN678	1.54052	0.00608058	Ethylsalicylate	metabolomics
MEDN686	0.608827	0.00313508	Methyl propyl disulfide	metabolomics
MEDN689	0.516558	1.45e-05	2,5-Furandicarboxylicacid	metabolomics
MEDN694	1.22422	0.00518058	2-nonanol	metabolomics
MEDN704	1.41456	0.0366902	Oxaloacetic acid	metabolomics
MEDN726	0.522971	3.58e-06	Decanal	metabolomics
MEDN733	1.32872	0.00963545	PHENYL-BETA-D-GLUCOPYRANOSIDE	metabolomics
MEDN736	1.22052	0.0194862	2-(Methylthio)ethanol	metabolomics
MEDN739	2.10367	0.00963545	4-Hydroxybenzyl alcohol	metabolomics
MEDN843	2.27566	0.000448372	N-Amidino-L-Aspartate	metabolomics
MEDP011	2.08448	1.99e-05	L-Lysine	metabolomics
MEDP012	2.04027	0.00313508	L-Ornithine	metabolomics
MEDP015	2.13738	0.00829188	L-Citrulline	metabolomics
MEDP020	2.13344	4.84e-05	L-Methionine	metabolomics
MEDP022	1.46194	0.0287176	L-Proline	metabolomics
MEDP026	2.08863	1.04e-05	L-Valine	metabolomics
MEDP028	1.84392	0.00068698	(5-L-Glutamyl)-L-Amino Acid	metabolomics
MEDP036	1.74079	0.0325026	5-Oxoproline	metabolomics
MEDP039	1.79093	0.00518058	Betaine	metabolomics
MEDP052	1.72925	0.000556538	L-Cysteine	metabolomics
MEDP060	1.9968	0.001255	Methionine Sulfoxide	metabolomics
MEDP061	1.89002	0.000226803	N,N-Dimethylglycine	metabolomics
MEDP062	1.49842	0.0366902	N6-Acetyl-L-Lysine	metabolomics
MEDP080	2.60204	1.45e-05	S-Adenosyl-L-Methionine	metabolomics
MEDP101	2.2641	1.45e-05	P-Coumaric Acid	metabolomics
MEDP107	1.88995	8.35e-05	Methyl Benzoate	metabolomics
MEDP123	1.59908	0.00829188	Acetylcholine Chloride	metabolomics
MEDP125	1.89804	0.000843915	Choline	metabolomics
MEDP159	1.82456	3.74e-07	Adenine	metabolomics
MEDP160	1.86974	0.0194862	Adenosine	metabolomics
MEDP205	1.87822	0.00963545	L-Carnitine	metabolomics
MEDP212	1.80967	0.00220078	N-Acetyl-5-Hydroxytryptamine	metabolomics
MEDP224	0.600241	6.38e-05	D-Fructose	metabolomics
MEDP246	1.94197	2.4e-06	Nicotinic Acid	metabolomics
MEDP249	0.13454	0.00934196	Pantothenol	metabolomics
MEDP275	2.06933	0.000108327	Indole-3-Acetic Acid	metabolomics
MEDP298	2.34587	1.04e-05	6-Aminocaproic Acid	metabolomics
MEDP310	1.72971	0.0170275	D-Pipecolinic Acid	metabolomics
MEDP318	4.04867	0.00751194	Kinurenine	metabolomics
MEDP325	1.40857	0.0222371	Maleic Acid	metabolomics
MEDP338	1.66866	0.0194862	Lysopc 16:0	metabolomics
MEDP340	1.89562	0.00711278	Lysopc 16:1	metabolomics
MEDP344	1.78473	0.00608058	Lysopc 18:1	metabolomics
MEDP352	1.41957	0.0222371	Lysopc 20:2	metabolomics
MEDP373	1.87911	0.0010314	N-Acetylglycine	metabolomics
MEDP380	2.22623	0.000178462	2-(Dimethylamino)Guanosine	metabolomics
MEDP381	2.35566	1.04e-05	7-Methylguanine	metabolomics
MEDP387	1.89027	0.00372035	H-Homoarg-Oh	metabolomics
MEDP395	1.90444	8.35e-05	L-Pipecolic Acid	metabolomics
MEDP409	2.26838	0.00963545	Cys-Gly	metabolomics
MEDP423	1.75597	0.00220078	Phosphoric Acid	metabolomics
MEDP431	2.49724	9e-05	Hordenine	metabolomics
MEDP440	7.1847	0.000853901	Methoxyindoleacetic Acid	metabolomics
MEDP450	1.69036	0.0463939	P-Aminobenzoate	metabolomics
MEDP453	1.26313	0.000108327	Indole	metabolomics
MEDP456	2.12738	3.64e-05	Piperidine	metabolomics
MEDP457	2.33918	1.04e-05	5-Aminolevulinate	metabolomics
MEDP461	1.83476	0.00439798	2-Methylguanosine	metabolomics
MEDP498	1.72211	0.0128871	Lysopc 18:3	metabolomics
MEDP507	2.30436	3.64e-05	2-Hydroxycinnamic acid	metabolomics
MEDP509	3.67916	0.000365048	trans-3-Indoleacrylic acid	metabolomics
MEDP510	2.39915	0.000178462	Acetyl-L-carnitine	metabolomics
MEDP514	1.58487	0.0194862	Thiamine	metabolomics
MEDP518	1.7719	0.00220078	DL-Stachydrine	metabolomics
MEDP523	1.98751	0.00711278	DL-Carnitine	metabolomics
MEDP545	2.14402	2.71e-05	2-Pyrrolidinone	metabolomics
MEDP551	1.86653	0.00863735	N-METHYL (-)EPHEDRINE	metabolomics
MEDP577	2.32556	0.00829188	Isobutyryl carnitine	metabolomics
MEDP583	4.30567	1.01e-06	Asp-Phe methyl ester	metabolomics
MEDP603	2.2984	7.42e-06	Cuminaldehyde	metabolomics
MEDP606	2.2974	3.64e-05	2-(3,4-dimethoxyphenyl)ethanamine	metabolomics
MEDP617	0.728328	0.0287176	2-Furoylglycine	metabolomics
MEDP618	1.77815	0.0148353	2-Methylbutyroylcarnitine	metabolomics
MEDP631	1.86471	0.00254707	Dimethyl fumarate	metabolomics
MEDP632	0.818484	0.0170275	beta-Cubebene	metabolomics
MEDP664	2.00244	0.00183285	L- tyrosine methyl ester	metabolomics
MEDP685	2.07757	0.000286255	Methylcysteine	metabolomics
MEDP692	0.743157	0.0111605	Triethylamine	metabolomics
MEDP707	1.23724	0.00313508	2-Pentadecanone	metabolomics
MEDP719	0.694723	0.00711278	N-Nitrosodiethylamine	metabolomics
MEDP752	2.33768	3.58e-06	DL-Leucine	metabolomics
MEDP792	1.93436	3.64e-05	PYRROLIDINE	metabolomics
MEDP845	1.93048	0.000843915	1-Phenylethanol	metabolomics
MEDP853	1.9199	0.000448372	Choline chloride	metabolomics
LIPID-N-0080	1.75509	0.035463	FFA(14:0)	lipidomics
LIPID-N-0139	1.9425	0.0288056	LPE(0:0/14:0)	lipidomics
LIPID-N-0143	1.57398	0.0432571	LPE(0:0/22:0)	lipidomics
LIPID-N-0246	2.8971	0.0288056	PC(16:0/18:3)	lipidomics
LIPID-N-0273	3.30383	0.00150469	PC(16:1/18:3)	lipidomics
LIPID-N-0279	2.52143	0.0432571	PC(18:3/18:1)	lipidomics
LIPID-N-0362	1.89856	0.00684146	PE(16:0/14:0)	lipidomics
LIPID-N-0364	1.75007	0.0288056	PE(18:0/14:0)	lipidomics
LIPID-N-0373	1.46417	0.0432571	PE(16:1/16:0)	lipidomics
LIPID-N-0439	3.77931	0.0089307	PE(18:3/16:0)	lipidomics
LIPID-N-0445	2.48248	0.00684146	PE(18:0/18:3)	lipidomics
LIPID-N-0469	2.45512	0.0432571	PE(18:3/18:1)	lipidomics
LIPID-P-0018	1.36768	0.0146896	11-carboxyundecanoyl-carnitine	lipidomics
LIPID-P-0026	1.22795	0.0232306	glutaconyl-carnitine	lipidomics
LIPID-P-0108	1.61766	0.0432571	CerP(d18:1/20:3)	lipidomics
LIPID-P-0112	2.75774	0.0232306	Cer(t18:0/24:0)	lipidomics
LIPID-P-0117	1.97031	0.0114962	DG(14:0/16:0/0:0)	lipidomics
LIPID-P-0122	1.54931	0.0432571	DG(14:0/18:0/0:0)	lipidomics
LIPID-P-0133	1.9651	0.035463	DG(14:0/18:1/0:0)	lipidomics
LIPID-P-0135	1.86548	0.0288056	DG(16:0/16:1/0:0)	lipidomics
LIPID-P-0237	2.57357	0.0432571	LPC(18:3/0:0)	lipidomics
LIPID-P-0263	1.696	0.0432571	LPE(0:0/16:0)	lipidomics
LIPID-P-0366	3.87742	0.000205677	PC(14:0/18:3)	lipidomics
LIPID-P-0371	1.42724	0.0146896	PC(14:0/20:3)	lipidomics
LIPID-P-0430	2.87405	0.0114962	PC(14:0/20:5)	lipidomics
LIPID-P-0465	2.08371	0.0185434	PC(14:0/22:6)	lipidomics
LIPID-P-0573	1.70451	0.0185434	PE(16:1/14:0)	lipidomics
LIPID-P-0747	2.89552	0.035463	TG(14:0/14:0/16:0)	lipidomics
