# Supplementary material for: Metabolic classification suggests the GLUT1/ALDOB/G6PD axis as a therapeutic target in chemotherapy-resistant pancreatic cancer
Source: Cell Rep Med. 2023 Aug 18;4(9):101162. doi: 10.1016/j.xcrm.2023.101162 (PMC10518604; doi:10.1016/j.xcrm.2023.101162)
Supplement: Table S3. Glucomet-PDAC and lipomet-PDAC signature genes, related to Figure 1 [file mmc4.xlsx]

## Sheet: Sheet1
Table S3. Glucomet-PDAC and lipomet-PDAC signature genes. Related to Figure 1.
Glucomet-PDAC signature genes			Lipomet-PDAC signature genes
Gene symbol	logFC	P.Value	Gene symbol	logFC	P.Value
BST2	2.21243	0.000132549	C2orf72	-1.16465	0.000216643
IGFBP6	1.66268	0.000438611	IRF8	-1.34529	0.000302852
ISG15	1.48028	0.000578637	GMDS	-1.08704	0.000305104
JADE2	0.690096	0.000691441	TMEM168	-0.622736	0.000520754
PADI1	1.88876	0.000944429	GOLIM4	-0.623557	0.00052427
IGFBP7	2.02849	0.000956965	GSTA1	-1.60765	0.000678052
F3	0.949949	0.000962307	ASCC2	-0.600473	0.00100453
TXNIP	0.878636	0.000966242	SEC11C	-0.71014	0.00116425
COL7A1	0.641055	0.00124332	KDELR2	-0.661577	0.00125062
XAF1	0.823943	0.00190261	CNKSR3	-0.675585	0.00133725
SLC15A1	0.641358	0.00270971	ERGIC1	-0.599645	0.00141233
EMP3	0.942037	0.00314284	LYZ	-1.54728	0.00151767
INPP4B	0.913823	0.0035047	LRRC31	-0.757479	0.00157076
UNC13D	0.963209	0.00405807	CCL20	-1.59249	0.00159148
NYNRIN	0.625816	0.00521689	NDUFA6	-0.767716	0.00162023
OASL	1.07911	0.00556738	NCR3LG1	-0.734204	0.00164541
PLAU	0.971428	0.00598905	FAM83E	-0.866627	0.00168485
CRABP2	1.49739	0.00619523	MPC1	-0.646766	0.00177159
ZNF365	0.671752	0.00621227	LFNG	-0.833267	0.00179845
PPP1R13L	0.608955	0.00633541	C2orf88	-0.865774	0.00193565
FSTL3	0.590956	0.00634965	TSPAN13	-0.597294	0.00234433
VAV1	0.870892	0.00653862	SEL1L3	-0.737909	0.00234859
ITGBL1	0.849046	0.00723796	PDIA5	-0.5949	0.00253789
SAMD9	0.920117	0.00729032	FAM171A1	-0.939407	0.00262269
IFIT2	0.952205	0.00729039	TOX3	-0.709416	0.00268199
HOXA3	0.772357	0.00758906	C9orf152	-0.696333	0.00273592
AXL	1.26232	0.00763614	SLCO2B1	-0.997139	0.00284642
IFI27	1.35146	0.00765132	AGR2	-1.05144	0.0030551
ZFP36L1	0.675441	0.00831303	ST6GALNAC1	-1.05875	0.0032829
DKK1	1.35652	0.00889577	NOSTRIN	-0.78141	0.00376858
ANXA8	1.0291	0.00918962	SLC9A3	-1.19819	0.00382548
APOL1	0.78519	0.00938554	UQCR10	-0.590277	0.00398091
MILR1	0.614488	0.00946786	TM4SF5	-0.857747	0.00456807
ARHGAP23	1.19097	0.00958213	IHH	-0.928897	0.00459182
ADAMTS14	0.941461	0.00961163	BAIAP2L2	-1.14666	0.00473294
HERC5	0.865874	0.00967043	IMPA2	-0.594626	0.00513532
IRF9	0.810788	0.00969307	MYO1A	-1.07725	0.00540274
NRP2	0.759386	0.0107897	SMCO4	-0.660384	0.00551549
PDLIM7	0.708535	0.0110277	TMEM97	-0.670317	0.00565624
NNMT	1.20298	0.0111077	VIL1	-1.71488	0.00577246
RARRES3	1.06097	0.011152	CREB3L1	-0.878845	0.00621099
NRP1	0.913238	0.0114504	NRARP	-0.884535	0.00625064
HNRNPA1P33	1.00128	0.0116652	TTC39A	-0.649485	0.00656527
SEMA3C	0.900164	0.0117825	GPR160	-0.616731	0.00683778
SLC2A1	1.04658	0.0119155	MSMB	-2.41232	0.00746942
AMIGO2	0.81462	0.0119286	HGD	-1.18696	0.00765058
SNAI2	0.623131	0.012002	COLCA1	-1.12604	0.00808962
RSAD2	0.726829	0.0124338	ANKS4B	-0.687534	0.00851501
IDS	0.614767	0.0124729	SLC5A1	-0.90302	0.00912439
COL6A2	0.590099	0.0124991	DZIP1L	-0.83603	0.0091423
IFIT1	0.776303	0.0129012	XBP1	-0.880087	0.00989956
HERC6	0.686809	0.0131147	SMOC2	-1.11246	0.00993445
TSHZ2	0.647159	0.0135358	CHCHD10	-0.911929	0.0100807
NMU	0.761546	0.0136996	FOXA2	-0.74132	0.0105207
SYT12	0.7501	0.0147905	CLDN18	-1.97821	0.0106943
IFIT3	0.915364	0.01489	ZFPM1	-0.683057	0.0109994
TACSTD2	0.675591	0.0157993	PPP1R1B	-1.20536	0.0115091
KRT17	1.35859	0.0161581	COL5A3	-0.741403	0.0115455
KRT16	0.728048	0.0165545	CYB5A	-0.59924	0.0117632
IFI44	1.03929	0.0165853	LINC01315	-0.624425	0.0117783
QPCT	1.02302	0.0176344	KIAA1324	-1.66021	0.0123623
MUC16	0.98211	0.0178052	RPL22L1	-0.611891	0.0123808
TMEM25	0.642347	0.018471	SAMD5	-0.870926	0.0132326
GATA3	1.05562	0.0191138	ASRGL1	-0.68038	0.0134281
LINC00842	1.11427	0.0191801	ALDOB	-0.845388	0.0140114
PHLDA1	0.9253	0.0198017	CHRM3	-0.912786	0.0143891
MXRA5	0.827375	0.0199412	SLC22A23	-0.636121	0.0147311
ECEL1P2	0.924978	0.0199982	RNF138	-0.686169	0.0147331
PDLIM4	1.14711	0.0202514	GUCY2C	-0.734358	0.0149621
AHNAK2	0.708803	0.0202894	DDC	-0.949731	0.0150311
LTBP3	0.857431	0.0211778	C1orf21	-0.607587	0.0180251
DDX60	1.00087	0.0214726	COL27A1	-0.651608	0.0188826
EPS8L1	0.662364	0.0222062	CYTIP	-0.606375	0.0193145
BMP4	0.798494	0.0223584	REG4	-1.91372	0.0198236
ADAM8	0.793367	0.023361	SMAD4	-0.957913	0.0199945
ISYNA1	0.733935	0.0239724	PIGR	-1.28243	0.0211323
LAMB2	0.594184	0.024427	FMOD	-1.14886	0.0216526
TRIB2	0.599677	0.0250138	CA2	-1.14924	0.021853
PMEPA1	1.28839	0.0250236	ODAM	-0.828658	0.0226506
PTPRU	0.587074	0.0255445	AKR1C4	-0.621725	0.0226743
UPK2	0.748733	0.0261245	AKR1B10	-1.1409	0.0239204
COL12A1	1.01881	0.0261725	CPVL	-1.04022	0.0246618
KLK7	1.30218	0.0274115	GPRIN3	-0.81899	0.025407
PLEKHA2	0.614171	0.0278879	VSIG1	-1.51637	0.0261478
PKIA	0.695687	0.0281979	FAM189A2	-0.584993	0.0261733
LGR6	0.699885	0.0286782	ATP13A4	-0.621778	0.0275809
PRICKLE1	0.63837	0.0290572	PTPRN2	-0.818742	0.0285395
CST6	0.712919	0.0309165	AADACP1	-0.909451	0.0286919
KRT80	0.832014	0.0313229	SLC4A4	-0.826526	0.0293059
PTGES	1.0184	0.0320126	CAPN6	-0.985206	0.0294756
LUCAT1	0.586962	0.0326778	STXBP6	-0.744718	0.0298341
ANKRD1	1.35084	0.0327196	SMIM24	-0.973648	0.0301655
PCDH7	0.703235	0.0337179	BCAS1	-0.94112	0.0303901
WNT10A	0.650937	0.0338868	LHFPL3-AS2	-0.586029	0.0316288
LAMB3	0.709478	0.0342311	DDT	-0.594701	0.0316905
FSTL1	0.98589	0.0343614	ATP7B	-0.791904	0.0325951
ADM	0.629748	0.0345949	HNF1A-AS1	-0.909785	0.0328098
ABLIM3	0.720173	0.0346921	DBI	-0.704735	0.0335644
CD109	0.940582	0.035136	SLC19A3	-1.13689	0.0336661
CCNG2	0.678178	0.0359949	CHRM3-AS2	-0.628399	0.0338187
KRT7	0.815069	0.0361994	NR0B2	-0.910569	0.0341146
DHRS3	0.618186	0.0362229	MUC3A	-1.05877	0.0343479
PPP1R18	0.590332	0.0373316	SEMA6A	-0.651053	0.0357173
ANXA1	0.799923	0.0378528	CLCA1	-0.738353	0.0361738
TIMP1	0.691286	0.0383059	GATA6	-0.592959	0.0374947
ALDH1A3	1.15588	0.0387557	SLC38A11	-0.6921	0.0376175
KLK6	1.34768	0.0390239	ITM2A	-0.841437	0.0381878
TMEM154	0.749118	0.0391589	CFTR	-0.936168	0.0387527
KRT4	0.849391	0.040387	MUC2	-1.84801	0.0389318
ITGB7	0.587719	0.0410336	MUC17	-0.639477	0.0390822
AREG	0.72363	0.0417613	MUC6	-1.75447	0.0399038
CCDC33	0.609034	0.0427996	KDELR3	-0.597378	0.0401385
SLC7A5P2	0.841268	0.043098	CXCR4	-1.05458	0.0403221
CLIC5	0.757463	0.0431935	AKR7A3	-0.794303	0.0421948
PLA2G16	0.724759	0.0435863	TFF2	-1.63883	0.0422948
RBP1	1.2594	0.0437614	HNF4A	-0.77988	0.0426714
SRPX2	0.834773	0.0439037	CXCL2	-0.68108	0.0435625
B3GALT5	0.64804	0.046182	CKMT1A	-0.672006	0.0459176
PLAUR	0.633514	0.0465391	KRT20	-0.723467	0.0463593
LGALS1	1.24517	0.046954	RNASE4	-0.682113	0.047824
IFI44L	0.829535	0.0484892	LTB	-0.79285	0.0481308
TYMP	0.660285	0.0488995	TFF1	-1.1718	0.0481852
			FGFR4	-0.725454	0.0499352
