# Supplementary material for: Metabolic classification suggests the GLUT1/ALDOB/G6PD axis as a therapeutic target in chemotherapy-resistant pancreatic cancer
Source: Cell Rep Med. 2023 Aug 18;4(9):101162. doi: 10.1016/j.xcrm.2023.101162 (PMC10518604; doi:10.1016/j.xcrm.2023.101162)
Supplement: Table S4. Normalized AUC of drug sensitivity in PDAC organoids with 4 chemotherapeutic drugs, related to Figure 2 [file mmc5.xlsx]

## Sheet: Sheet1
Table S4. Normalized AUC of drug sensitivity in PDAC organoids with 4 chemotherapeutic drugs. Related to Figure 2.
	GEM	IRI	5-FU	OXA
DAC-1	0.214729	0.791912	0.852948	0.858579
DAC-4	0.550534	0.703735	0.876031	0.855149
DAC-5	0.624318	0.854924	0.835497	0.92692
DAC-6	0.382147	0.814386	0.780954	0.962308
DAC-7	0.616447	0.679807	0.764766	0.680874
DAC-8	0.579441	0.830134	0.912519	0.894769
DAC-9	0.407424	0.654231	0.799231	0.906297
DAC-18	0.220642	0.781319	0.745119	0.79895
DAC-20	0.565631	0.745073	0.834844	0.791974
DAC-26	0.832722	0.941485	0.816253	0.800312
DAC-27	0.537443	0.732961	0.643032	0.822478
DAC-32	0.559709	0.825563	0.863733	0.769308
DAC-38	0.349377	0.88139	0.921028	0.869102
DAC-2	0.860994	0.907404	0.959476	1
DAC-3	0.493162	0.751791	0.755654	0.834064
DAC-13	1	0.970448	1	0.974555
DAC-21	0.650968	0.877591	0.863399	0.881969
DAC-22	0.615608	0.926166	0.914075	0.905805
DAC-23	0.970917	0.993059	0.832745	0.948585
DAC-24	0.367147	0.730212	0.857062	0.861279
DAC-25	0.675368	0.983532	0.858252	0.887074
DAC-28	0.483473	0.978423	0.843211	0.927093
DAC-29	0.599026	0.854511	0.823001	0.854877
DAC-33	0.531639	0.929695	0.867151	0.774516
DAC-34	0.547093	0.86475	0.702455	0.804853
DAC-35	0.741614	0.973618	0.92482	0.943645
DAC-36	0.625796	0.873247	0.910839	0.908515
DAC-42	0.82075	0.953253	0.814316	0.745063
