# Supplementary material for: Metabolic classification suggests the GLUT1/ALDOB/G6PD axis as a therapeutic target in chemotherapy-resistant pancreatic cancer
Source: Cell Rep Med. 2023 Aug 18;4(9):101162. doi: 10.1016/j.xcrm.2023.101162 (PMC10518604; doi:10.1016/j.xcrm.2023.101162)
Supplement: Table S5. Tissue microarray (TMA) analyses on GLUT1 and ALDOB protein expressions, related to Figure 4 [file mmc6.xlsx]

## Sheet: TMA
Table S5. Tissue microarray analyses (TMA) on GLUT1 and ALDOB protein expressions. Related to Figure 4.
NO	Pathology number	Hospital number	ALDOB	GLUT1	ALDOB	GLUT1	1-ALDOB high，GLUT1 low；2-ALDOB high，GLUT1 low；3-ALDOB low，GLUT1 high；4-ALDOB low，GLUT1 low）	OS	days
1	1638103C4	A24746	+	-	0	0	4	1	1438
2	1638104C5	A24422	++	-	1	0	2	1	291
3	1638088A	A24739	+	+	0	0	4	1	606
4	1638290C5	A24279	+	+	0	0	4	1	845
5	1638318C3	A24672	++	+	1	0	2	1	436
6	1638727A3	A25259	++	++	1	1	1	1	460
7	1639239C6	A26194	+	+	0	0	4	1	813
8	1639463C2	A26264	+	+	0	0	4	0	956.58
9	1639665C1	A25846	++	-	1	0	2	1	759
10	1639464A1	A26362	+	-	0	0	4	1	537
11	1639923A4	A26970	+	+	0	0	4	1	530
12	1640041A6	A26975	++	+	1	0	2	0	608.379
13	1640252C4	A27181	++	++	1	1	1	0	587.573
14	1640268C6	A26899	++	+	1	0	2	0	549.644
15	1640407C3	A26891	++	+	1	0	2	1	869
16	1640420C3	A27287	++	+	1	0	2	0	546.554
17	1640458C2	A27161	+	+	0	0	4	0	846.634
18	1640460C3	A27098	++	-	1	0	2	1	502.784
19	1640724C3	A27887	+	-	0	0	4	0	932
20	1641381A5	A28080	++	++	1	1	1	1	178
21	1641878A2	A28771	+	++	0	1	3	1	536
22	1642286C3	A28597	++	+	1	0	2	1	386
23	1642291C1	475501	+	+	0	0	4	1	708
24	1642533C3	A29728	++	-	1	0	2	1	447
25	1642585A2	A29724	++	++	1	1	1	1	388
26	1642588C4	A29893	+	++	0	1	3	1	303
27	1642589C4	A29939	+	+	0	0	4	1	621
28	1642606A6	A29907	++	+	1	0	2	1	207
29	1642753A1	A30129	++	+	1	0	2	0	532.426
30	1643019C1	A30261	++	+	1	0	2	1	197
31	1643039A1	A30052	+	+	0	0	4	0	829.726
32	1643245A2	A26923	++	++	1	1	1	1	870
33	1643274A2	A30586	++	++	1	1	1	1	316
34	1643291A3	A30443	++	+	1	0	2	1	312
35	1643292C6	A30720	+	-	0	0	4	1	392
36	1644638A2	A31339	++	++	1	1	1	1	204
37	1644657C6	A31932	++	+	1	0	2	1	461
38	1645544C1	A33050	++	++	1	1	1	0	486
39	1645591C5	A33358	++	+	1	0	2	1	441
40	1645775A2	A33436	++	++	1	1	1	1	760
41	1646003C1	A33634	+	-	0	0	4	1	982
42	1646484A1	A34353	++	+	1	0	2	0	569.632
43	1646684A1	A33461	++	++	1	1	1	1	403
44	1646867A5	A34647	+	++	0	1	3	1	93
45	1647111A2	A34888	++	+	1	0	2	0	508.698
46	1647112C4	A34655	++	++	1	1	1	1	175
47	1647347C4	A34685	+	+	0	0	4	0	910.409
48	1647782C2	A33556	+	++	0	1	3	1	464
49	1647986C2	A35908	++	++	1	1	1	0	541.697
50	1648334A2	A36114	++	++	1	1	1	1	206
51	1648536C3	A36688	+	++	0	1	3	1	197
52	1648568C2	A36475	+	+	0	0	4	1	505
53	1648781A3	A37124	++	+	1	0	2	1	226
54	1649246A1	A37418	++	+	1	0	2	1	549
55	1649826A4	A38596	++	++	1	1	1	0	648.568
56	1650033C6	A38532	++	+	1	0	2	1	346
57	1650034C2	A38453	++	+	1	0	2	0	670
58	1650305A5	285954	++	+	1	0	2	1	325
59	1650505A3	A39176	++	+	1	0	2	0	640
60	1650928B2	A39477	+	-	0	0	4	1	277
61	1651128C1	816031	++	+	1	0	2	1	303
62	1651129A2	A39844	++	++	1	1	1	1	271
63	1651371C5	A40105	++	++	1	1	1	0	719.738
64	1651605C2	A40163	+	+	0	0	4	1	702
65	1651803C4	A40591	++	+	1	0	2	1	527
66	1644233	A31079	+	++	0	1	3	1	651
67	1506805A2	929972	++	++	1	1	1	0	938.629
68	1506806C1	929852	++	+	1	0	2	1	396
69	1506620A3	929742	++	+	1	0	2	1	195
70	1506484C5	929488	++	++	1	1	1	1	833
71	1505975A6	929006	++	++	1	1	1	0	959
72	1505788A6	928726	++	+	1	0	2	1	309
73	1505757A6	928753	++	+	1	0	2	1	977
74	1504549C5	926908	++	+	1	0	2	1	708
75	1503952C2	926693	++	+	1	0	2	1	276
76	1503729C6	926897	+	+	0	0	4	1	660
77	1502849C2	925380	+	++	0	1	3	1	575
78	1502882A1	925607	+	++	0	1	3	1	38
79	1503058C6	926038	++	-	1	0	2	1	583
80	1503059C6	925939	++	++	1	1	1	1	631
81	1630345C5	A14629	++	++	1	1	1	0	656.589
82	1630347C5	A14807	++	++	1	1	1	1	353
83	1630729A5	A15643	+	++	0	1	3	1	151
84	1631480A4	A16365	+	+	0	0	4	0	1055.76
85	1630531C6	A14865	++	++	1	1	1	1	241
86	1631659C4	A16863	++	++	1	1	1	1	1101
87	1631819A2	A16565	+	++	0	1	3	1	100
88	1632397A4	A17736	++	++	1	1	1	1	418
89	1632398A1	A17300	++	++	1	1	1	1	219
90	1632399C3	A17649	+	++	0	1	3	1	270
91	1651824A1	A40595	++	+	1	0	2	1	477
92	1651841A1	A39705	+	+	0	0	4	1	814
93	1627176C1	A10864	++	+	1	0	2	1	234
94	1652040A2	A41079	++	++	1	1	1	1	898
95	1652866C1	A41993	++	++	1	1	1	0	496.407
96	1652041C1	A41109	++	+	1	0	2	0	521
97	1652865C2	A41788	++	++	1	1	1	1	215
98	1703554A6	A47291	++	+	1	0	2	0	677
99	1703757C2	971972	++	++	1	1	1	1	521
100	1703778C4	A46829	++	++	1	1	1	0	639.713
101	1703779C5	A47514	++	++	1	1	1	0	672.727
102	1703975C5	A47321	++	++	1	1	1	1	427
103	1639244C5	A25566	++	++	1	1	1	1	569
104	1639246C2	A24957	++	+	1	0	2	1	257
105	1640959C3	A27796	++	++	1	1	1	0	203
106	1653076A3	A42372	++	+	1	0	2	1	791
107	1653223A6	A42245	++	++	1	1	1	1	320
108	1700400C3	A43185	++	+	1	0	2	1	447.669
109	1700432C1	A43471	++	++	1	1	1	1	482
110	1700401A3	A42640	+	++	0	1	3	1	418
111	1700418C5	A43220	++	++	1	1	1	0	300.496
112	1700431C4	A42865	++	++	1	1	1	1	298
113	1705856C6	A49129	++	++	1	1	1	1	394
114	1706310A1	A50730	++	+	1	0	2	1	276
115	1706548A5	A48204	++	-	1	0	2	1	674
116	1706100C5	A45934	+	+	0	0	4	0	999
117	1700810C6	A43079	++	++	1	1	1	0	641.441
118	1700572C3	A42131	++	+	1	0	2	1	132
119	1701000A1	A43709	++	++	1	1	1	1	173
120	1701244C2	A43897	++	++	1	1	1	0	622.74
121	1701591C4	A44560	+	+	0	0	4	1	730
122	1701592C6	A44612	++	++	1	1	1	1	178
123	1701788C4	A40086	+	++	0	1	3	1	241
124	1701850A5	A45065	++	++	1	1	1	0	639.782
125	1710777C6	A56110	++	+	1	0	2	0	691.637
126	1702186C1	A45033	+	++	0	1	3	0	435
127	1703160C5	873012	++	++	1	1	1	1	487
128	1703206A6	A46813	++	++	1	1	1	1	130
129	1703208A1	A46841	++	-	1	0	2	1	1130
130	1703212C3	A46818	+	++	0	1	3	1	353
131	1703213C3	A45737	+	+	0	0	4	1	553
132	1703418C1	A47062	+	+	0	0	4	0	795
133	1719350C5	A66298	++	+	1	0	2	0	327.625
134	1706712C1	A51072	++	++	1	1	1	1	1025
135	1706736A6	A50702	++	++	1	1	1	1	748
136	1707138A3	A51933	++	+	1	0	2	0	399
137	1707622A2	A52506	++	++	1	1	1	0	640.417
138	1707340A1	A51809	++	++	1	1	1	1	440.637
139	1707623A4	A52440	++	++	1	1	1	1	228
140	1707793C3	A50115	++	++	1	1	1	1	304
141	1707794C4	882364	++	++	1	1	1	0	651.518
142	1708033A3	A52924	++	+	1	0	2	1	452.544
143	1641140C4	A28025	++	+	1	0	2	1	832
144	1641159A5	A28223	+	-	0	0	4	1	887
145	1712360A6	A58093	++	++	1	1	1	0	646.651
146	1712563A6	A57961	++	+	1	0	2	1	402
147	1712587C1	A58116	+	+	0	0	4	1	428
148	1719351C2	A66142	++	++	1	1	1	1	376
149	1712810C1	A58225	++	++	1	1	1	1	252
150	1704162C3	A48018	++	+	1	0	2	0	741.403
151	1704163C3	A48015	++	+	1	0	2	1	682
152	1704371C6	A48399	+	+	0	0	4	0	802
153	1704550A5	A48697	++	++	1	1	1	1	674
154	1704761C1	A48851	++	+	1	0	2	1	455
155	1704762C1	A48262	++	++	1	1	1	1	544
156	1704969A1	A49205	+	+	0	0	4	1	859
157	1704970A3	A49128	++	++	1	1	1	0	637.667
158	1704971C6	A34031	+	+	0	0	4	1	471
159	1635396C6	A19446	++	+	1	0	2	1	425
160	1635586C6	A21555	++	+	1	0	2	1	371
161	1635400A3	A21502	++	+	1	0	2	1	284
162	1636169C6	A22406	++	+	1	0	2	1	381
163	1637550B	A23511	+	-	0	0	4	0	955
164	1637669D	A24317	+	++	0	1	3	1	390
165	1637704B	A24122	+	-	0	0	4	1	443
166	1708034A4	A52891	++	-	1	0	2	0	640.508
167	1708245C6	918671	++	++	1	1	1	1	566.133
168	1708263A2	A53127	++	++	1	1	1	1	258
169	1708450A2	A53478	+	++	0	1	3	1	406
170	1708887A1	A52593	++	+	1	0	2	1	699
171	1709160C1	A54292	++	++	1	1	1	1	916
172	1709386A6	A54492	++	++	1	1	1	1	679.649
173	1709388C2	A54272	+	++	0	1	3	1	304
174	1709421A4	A54715	++	+	1	0	2	0	699.593
175	1709593C1	A54789	+	++	0	1	3	1	349
176	1709851C5	A54915	++	+	1	0	2	0	353
177	1709594C1	A54717	+	+	0	0	4	1	1217
178	1713841C4	A59727	++	++	1	1	1	1	286
179	1728328C1	A77019	++	+	1	0	2	0	521.584
180	1728329C4	A77025	++	+	1	0	2	0	516.619
181	1719089C8	A66026	++	+	1	0	2	1	410
182	1719088A3	A66023	+	+	0	0	4	1	565
183	1715926C6	A61591	++	+	1	0	2	0	692.663
184	1716146C4	A60684	++	++	1	1	1	1	455
185	1716527C6	A63240	++	+	1	0	2	0	637.759
186	1702379C3	A45611	++	++	1	1	1	0	635.491
187	1702725A4	A46298	++	+	1	0	2	1	604
188	1072822C3	A46330	+	+	0	0	4	1	463
189	1702835C3	A46260	+	+	0	0	4	0	826.616
190	1711443C3	A56966	+	+	0	0	4	1	231
191	1711465C1	A56508	++	+	1	0	2	0	377.378
192	1711466C1	A56111	+	-	0	0	4	1	390
193	1711467C3	A57108	+	++	0	1	3	1	172
194	1711639A6	A57030	++	++	1	1	1	0	636.559
195	1711823A5	A57118	++	++	1	1	1	1	507
196	1712060C2	A04026	++	++	1	1	1	1	306
197	1712204C5	A57646	++	++	1	1	1	1	184
198	1712205C5	A57795	++	+	1	0	2	0	689.623
199	1716349C4	A62920	+	+	0	0	4	1	921
200	1728557C1	A76734	++	++	1	1	1	1	776
201	1730294C3	A78923	++	++	1	1	1	1	603.466
202	1721067A3	A68418	++	++	1	1	1	1	216
203	1721081A4	A68449	++	++	1	1	1	1	632
204	1721268A1	A68726	++	++	1	1	1	0	628.495
205	1721269A6	A68429	++	+	1	0	2	1	1160
206	1721271A3	A68852	++	+	1	0	2	0	628.498
207	1719598A6	A66378	++	++	1	1	1	1	277
208	1714491C2	A60255	++	++	1	1	1	0	676.568
209	1714723A5	A59754	++	++	1	1	1	1	255
210	1714951A2	A61243	+	+	0	0	4	1	418
211	1714953C1	A61167	++	++	1	1	1	0	227
212	1715233A1	A61289	+	+	0	0	4	1	833
213	1714952C6	A60897	+	+	0	0	4	1	643
214	1715688A2	A61659	+	+	0	0	4	1	312
215	1715714A4	A61940	++	++	1	1	1	1	198
216	1723660A2	A71473	++	++	1	1	1	0	671.571
217	1724370A2	A72315	++	+	1	0	2	0	631.57
218	1724371C5	A72105	+	+	0	0	4	1	780
219	1724598A1	A72387	++	++	1	1	1	0	442.505
220	1724372C4	A72388	++	+	1	0	2	0	599
221	1722026C2	A69674	++	++	1	1	1	1	202
222	1722027C4	A69681	+	+	0	0	4	0	495.453
223	1722249C1	A69624	++	++	1	1	1	1	222
224	1721757A2	A69182	++	+	1	0	2	1	633
225	1722463A1	A70243	++	++	1	1	1	0	211
226	1722465C4	A70103	++	++	1	1	1	1	315
227	1723410C1	A70979	+	++	0	1	3	1	288
228	1710071C1	A55105	+	+	0	0	4	1	790
229	1710072C1	A55236	++	+	1	0	2	0	249
230	1710327A1	A55578	+	+	0	0	4	1	736
231	1710328C6	A55557	+	++	0	1	3	1	634
232	1710365C4	A10704	++	++	1	1	1	1	160
233	1710550A3	A55979	++	++	1	1	1	1	841
234	1710551C5	A51828	++	+	1	0	2	1	365
235	1710552C3	A41850	++	+	1	0	2	1	542
236	1710570C5	A55773	++	++	1	1	1	1	322
237	1716966A2	A63813	++	++	1	1	1	0	675.491
238	1716967A4	A63590	++	++	1	1	1	1	264
239	1716556C6	A63326	++	+	1	0	2	1	388
240	1716748A4	A63071	++	+	1	0	2	0	696.606
241	1716946A4	A63236	++	++	1	1	1	1	362
242	1718186A2	A64449	++	++	1	1	1	1	243
243	1717952A1	A64675	+	++	0	1	3	1	694
244	1717209C1	A63959	++	++	1	1	1	1	447
245	1717210C1	A63771	+	+	0	0	4	1	1326
246	1718188A1	A64946	++	++	1	1	1	1	188
247	1718217C4	A65148	++	++	1	1	1	0	669.761
248	1718189C1	619691	++	+	1	0	2	1	287
249	1718216A4	A64907	++	++	1	1	1	1	389
250	1719087A3	A66284	+	+	0	0	4	0	765.454
251	1720105A4	A67131	++	+	1	0	2	1	319
252	1720501A3	A52044	++	+	1	0	2	0	635.365
253	1720502A3	A67720	++	++	1	1	1	1	430
254	1720924C3	A68048	++	+	1	0	2	1	219
255	1724812C1	A73012	++	+	1	0	2	0	509.614
256	1724602C3	878651	+	++	0	1	3	1	195
257	1724809A5	A72985	++	++	1	1	1	1	214
258	1724599A4	A72141	++	+	1	0	2	0	632.558
259	1725303C3	A73420	++	+	1	0	2	1	1149.39
260	1723624	A71617	++	+	1	0	2	1	262
261	1725576C3	A73842	++	++	1	1	1	1	244
262	1729916C5	A78739	++	+	1	0	2	1	1011
263	1729890C3	A77266	++	+	1	0	2	0	307.691
264	1726449A2	A74601	+	++	0	1	3	1	372
265	1727150A3	A75491	++	+	1	0	2	0	461.385
266	1727668C5	A76231	++	+	1	0	2	0	459.441
267	1727892A1	A76195	+	++	0	1	3	1	256
268	1726946A5	A75325	++	+	1	0	2	1	1000
269	1726916C4	A75093	++	++	1	1	1	1	376
270	1727932C1	A75614	++	+	1	0	2	1	467
271	1727925C4	A76271	+	+	0	0	4	0	870.621
272	1729300C4	A08058	++	+	1	0	2	0	516
273	1729301C6	A78115	+	++	0	1	3	1	431
274	1729302C1	A77627	++	++	1	1	1	1	281
275	1729304C2	A72838	++	+	1	0	2	1	483
276	1729111A2	A78075	++	+	1	0	2	1	721
277	1730647C1	A78036	++	++	1	1	1	1	342
278	1730844A6	A80182	++	++	1	1	1	1	171
279	1730644A1	A79293	++	+	1	0	2	1	1004
280	1730646A5	A79756	++	++	1	1	1	1	342
281	1730845C1	A80344	++	+	1	0	2	1	469
282	1731052C6	A80215	+	+	0	0	4	1	815
283	1731806A5	A81542	++	+	1	0	2	1	531
284	1723625C5	A71541	++	+	1	0	2	1	245
285	1731221C1	A80513	++	-	1	0	2	0	466.421
