# Supplementary material for: Metabolic classification suggests the GLUT1/ALDOB/G6PD axis as a therapeutic target in chemotherapy-resistant pancreatic cancer
Source: Cell Rep Med. 2023 Aug 18;4(9):101162. doi: 10.1016/j.xcrm.2023.101162 (PMC10518604; doi:10.1016/j.xcrm.2023.101162)
Supplement: Table S6. The primers used for each of the genes, related to Figures S2 and S5 [file mmc7.xlsx]

## Sheet: shRNA sequence
Table S6. The primers used for each of the genes. Related to Figure S2 and S5.
shRNA primers
shGLUT1-1	TGCTGTTGACAGTGAGCGCTAGATGCAAGATATTTATATATAGTGAAGCCACAGATGTATATATAAATATCTTGCATCTATTGCCTACTGCCTCGGA
shGLUT1-2	TGCTGTTGACAGTGAGCGAAAGACTGTTGCTCAAATCTATTAGTGAAGCCACAGATGTAATAGATTTGAGCAACAGTCTTGTGCCTACTGCCTCGGA
shGLUT1-3	TGCTGTTGACAGTGAGCGCCCGGGCCAAGAGTGTGCTAAATAGTGAAGCCACAGATGTATTTAGCACACTCTTGGCCCGGTTGCCTACTGCCTCGGA
shGLUT1-5	TGCTGTTGACAGTGAGCGACCGCTTCATCATCGGTGTGTATAGTGAAGCCACAGATGTATACACACCGATGATGAAGCGGCTGCCTACTGCCTCGGA
shALDOB-1	TGCTGTTGACAGTGAGCGAAAGGAGATAGCTGCAACCAAATAGTGAAGCCACAGATGTATTTGGTTGCAGCTATCTCCTTCTGCCTACTGCCTCGGA
shALDOB-2	TGCTGTTGACAGTGAGCGAACCAAGAAGTATACTCCAGAATAGTGAAGCCACAGATGTATTCTGGAGTATACTTCTTGGTGTGCCTACTGCCTCGGA
shALDOB-3	TGCTGTTGACAGTGAGCGCTCGTAGTTTTGCAGTAAATAATAGTGAAGCCACAGATGTATTATTTACTGCAAAACTACGAATGCCTACTGCCTCGGA
sh-G6PD	TGCTGTTGACAGTGAGCGcgGccgtcaccaagaacattcaTAGTGAAGCCACAGATGTA
RTpcr primers
ALDOA-F	GACACTCTACCAGAAGGCGGAT
ALDOA-R	GGTGGTAGTCTCGCCATTTGTC
ALDOB-F	AGCCTCGCTATCCAGGAAAACG
ALDOB-R	TGGCAGTGTTCCAGGTCATGGT
ALDOC-F	CATTCTGGCTGCGGATGAGTCT
ALDOC-R	CACACGGTCATCAGCACTGAAC
GLUT1-F	GGCTTCTCCAACTGGACCTC
GLUT1-R	CCGGAAGCGATCTCATCGAA
